# Supplementary material for: An Isolated Arthrobacter sp. Enhances Rice (Oryza sativa L.) Plant Growth
Source: Microorganisms. 2022 Jun 9;10(6):1187. doi: 10.3390/microorganisms10061187 (PMC9228311; doi:10.3390/microorganisms10061187)
Supplement: Supplementary file 1 [file microorganisms-10-01187-s001.zip]

Archive with 1 entries (1 files):
- microorganisms-1760479-supplementary.pdf
